# Supplementary material for: Evolution of Untreated Moderate Mitral Regurgitation After Transcatheter Aortic Valve Implantation
Source: Medicina (Kaunas). 2025 Apr 9;61(4):686. doi: 10.3390/medicina61040686 (PMC12028619; doi:10.3390/medicina61040686)
Supplement: Supplementary file 1 [file medicina-61-00686-s001.zip]

Archive with 1 entries (1 files):
- medicina-3543343-supplementary.pdf
